# Supplementary material for: Comparison between USPIOs and SPIOs for Multimodal Imaging of Extracellular Vesicles Extracted from Adipose Tissue-Derived Adult Stem Cells
Source: Int J Mol Sci. 2024 Sep 7;25(17):9701. doi: 10.3390/ijms25179701 (PMC11395141; doi:10.3390/ijms25179701)
Supplement: Supplementary file 1 [file ijms-25-09701-s001.zip]

Archive with 1 entries (1 files):
- ijms-3160911-supplementary.pdf
